# Supplementary material for: Taxonomic Distribution of FosB in Human-Microbiota and Activity Comparison of Fosfomycin Resistance
Source: Front Microbiol. 2019 Feb 13;10:200. doi: 10.3389/fmicb.2019.00200 (PMC6381061; doi:10.3389/fmicb.2019.00200)
Supplement: Supplementary file 1 [file Table_1.xlsx]

## Sheet: S1
Table S1. The detailed informations about the number of homologues and the Shannon Index among top 5% catagories from ARDB.
Categories	Number of homologues	Shannon Index
BacA	1877	4.9798
AcrB	209	2.00762
TetC	146	3.25849
FosB	133	1.00145
KsgA	113	2.21893
Mdtm	98	0.891188
Mdtp	97	0.795556
Rosb	88	1.77941
Mdtg	80	1.57796
Bcr	76	1.38527
Macb	76	1.45277
Tolc	75	1.48264
Acra	74	1.47843
Mdfa	74	1.41911
Mdtk	73	1.47476
Mdth	72	1.38829
Emrd	70	1.25423
Arna	69	1.27673
Aph3ia	66	1.68845

## Sheet: S2
Table S2. The detailed informations about the number of homologues and the Shannon Index among top 5% catagories from CARD.
Categories	Number of homologues	Shannon Index
CpxR	3388	4.92547
ParY	3243	5.24506
MurA	2330	5.10479
RpoB2	1883	5.36335
BacA	1827	4.94351
BpsOmp38	1406	2.04826
LlmA	1329	4.70597
MprF	1009	4.24787
SoxR	926	4.29567
AmpC	877	4.27467
OmpK37	860	2.49445
IleS	859	4.62667
EmrE	388	3.81634
BJP.1	359	4.46887
AcrA	228	3.71703
Cmr	224	3.28461
MdfA	214	3.02308
SMB.1	202	3.84879
CRP	189	2.83268
L1	137	3.68564
AcrB	120	2.07941
MsbA	118	2.35267
EmrB	112	2.13569
H.NS	109	2.12548
CpxA	107	2.09298
MdtB	105	1.90475
AcrD	98	1.77038
MdtP	97	0.795556
EmrR	96	1.79543
MdtC	96	1.81529
FosB	85	0.442437
AcrF	83	1.3655
MdtG	79	1.56622
GOB.1	78	3.45946
MdtK	77	1.51492
CAU.1	76	3.45492
KdpE	75	1.38424
MdtH	75	1.5007
PmrE	75	1.60833
PatA	73	1.44165
TUS.1	72	3.5634
EmrA	72	1.40356
TolC	72	1.34295
BaeS	71	1.34978
VarG	71	3.13762
PmrC	70	1.07174
BaeR	70	1.36767
EmrD	70	1.25423
MarA	70	1.36767
YojI	70	1.32103
MsrB	69	1.37855
MdtA	68	1.23403
PmrF	65	1.19187
AcrE	61	0.954118
Determinant.of.bleomycin.resistance	61	3.12906
ArnA	57	0.976546
MdtM	57	1.03973
BlaZ	54	0.275593
MdtF	54	0.743526
TetM	53	1.88401
APH.3...Ia	52	1.7221
BcII	50	0
CcrA	50	3.39744
NorA	50	0
Rm3	49	2.92041
ArlR	49	0
DfrC	49	0.0996234
MgrA	49	0
Sav1866	49	0
MdtO	47	0.410483
TetQ	47	1.00249
MdtE	46	0.387212
Mph.A	46	1.45416
LsaB	45	0.18182
MdtN	45	0.349945
MUS.1	41	2.82044
MexF	41	0.114665
CepA	41	0.873359
EmrY	41	0.431819
EvgA	41	0.431819
EvgS	41	0.431819
GadW	41	0.319691
GadX	41	0.319691
AcrS	39	0.401773
EmrK	39	0.330681
MepA	37	0
Tet.C.	37	2.86314
FEZ.1	35	3.00083
BcI	34	0
MepR	34	0
ArlS	33	0
MtrA	33	1.45921
Tet.38.	33	0
APH.3....Ib	32	2.21702
Vph	31	2.57025
AdeG	29	1.24697
DfrE	29	0.149995
APH.6..Id	28	2.17381
ErmB	28	1.45785
HMB.1	28	1.18671
EfrA	28	0
EfrB	28	0
Sul2	28	1.83653
TetO	28	2.60168
Sul1	27	1.76512
BLA1	26	0
RbpA	26	0.672296
CeoB	26	0.431071
RamA	26	1.08509
TetW	26	2.35502
KHM.1	24	2.4195

## Sheet: S3
Table S3. The caculations of all protein sequences from ARDB and CARD and FosB sequences of blasting with HMP database.
	Num of total sequence	total categories	FosB reference sequences	FosB sequences identified in HMP database
ARDB	7828	380	39	133
CARD	2239	2214	1	85

## Sheet: S4
Table S4. The sequences similarities of all FosB with known 3D structure.
Template_PDB	sequence_id	identity(%)
FosB-B1
PDB_5F6Q_(Bacillus)	id_5382287(Bacillus_cereus_biovar_anthracis_str._CI)	68.116
	id_3851519(Bacillus_thuringiensis_serovar_pondicheriensis_BGSC_4BA1)	68.116
	id_3768628(Bacillus_cereus_Rock3-42)	68.116
	id_3744607(Bacillus_cereus_95/8201)	68.116
	id_1002334(Bacillus_cereus_ATCC_10987)	67.391
	id_2232633(Bacillus_cereus_G9241)	67.391
	id_835197(Bacillus_cereus_E33L)	67.391
	id_4616585(Bacillus_thuringiensis_serovar_tochigiensis_BGSC_4Y1)	67.391
	id_3671996(Bacillus_cereus_m1293)	67.391
	id_2879332(Bacillus_cereus_03BB108)	67.391
	id_2867794(Bacillus_cereus_NVH0597-99)	67.391
	id_1081616(Bacillus_cereus_03BB102)	67.391
	id_710472(Bacillus_thuringiensis_str._Al_Hakam)	67.391
	id_4665785(Bacillus_thuringiensis_serovar_pulsiensis_BGSC_4CC1)	67.391
	id_4355814(Bacillus_cereus_SJ1)	67.391
	id_3683270(Bacillus_cereus_BGSC_6E1)	67.391
	id_3814945(Bacillus_cereus_AH1273)	67.391
	id_3773782(Bacillus_cereus_Rock3-44)	67.391
	id_3694741(Bacillus_cereus_MM3)	66.667
	id_878616(Bacillus_cytotoxicus_NVH_391-98)	66.667
	id_3711699(Bacillus_cereus_ATCC_4342)	66.667
	id_267604(Bacillus_cereus_AH187)	66.667
	id_2872393(Bacillus_cereus_H3081.97)	66.667
	id_1858047(Bacillus_cereus_Q1)	66.667
	id_3727741(Bacillus_cereus_BDRD-ST26)	66.667
	id_250915(Bacillus_cereus_AH820)	66.667
	id_2885522(Bacillus_anthracis_str._Tsiankovskii-I)	66.667
	id_2858819(Bacillus_cereus_W)	66.667
	id_4653995(Bacillus_thuringiensis_serovar_andalousiensis_BGSC_4AW1)	66.667
	id_4641160(Bacillus_thuringiensis_serovar_monterrey_BGSC_4AJ1)	66.667
	id_3706034(Bacillus_cereus_R309803)	66.102
	id_2255256(Bacillus_thuringiensis_serovar_israelensis_ATCC_35646)	66.102
	id_399223(Bacillus_cereus_G9842)	66.102
	id_3864383(Bacillus_thuringiensis_IBL_4222)	66.102
	id_3857725(Bacillus_thuringiensis_IBL_200)	66.102
	id_3677283(Bacillus_cereus_ATCC_10876)	66.102
	id_3809013(Bacillus_cereus_AH1271)	66.102
	id_2864016(Bacillus_cereus_AH1134)	66.102
	id_4647724(Bacillus_thuringiensis_serovar_berliner_ATCC_10792)	66.102
	id_4635463(Bacillus_thuringiensis_serovar_kurstaki_str._T03a001)	66.102
	id_4622380(Bacillus_thuringiensis_serovar_sotto_str._T04001)	66.102
	id_3845101(Bacillus_thuringiensis_serovar_thuringiensis_str._T01001)	66.102
	id_3838807(Bacillus_thuringiensis_Bt407)	66.102
	id_3791218(Bacillus_cereus_F65185)	66.102
	id_3779618(Bacillus_cereus_Rock4-2)	66.102
	id_5415268(Bacillus_thuringiensis_BMB171)	66.102
	id_3722210(Bacillus_cereus_BDRD-ST24)	66.102
	id_4659562(Bacillus_thuringiensis_serovar_huazhongensis_BGSC_4BD1)	66.102
	id_4629147(Bacillus_thuringiensis_serovar_pakistani_str._T13001)	65.812
	id_1023985(Bacillus_cereus_ATCC_14579)	65.254
	id_3739195(Bacillus_cereus_BDRD-Cer4)	65.254
	id_3756027(Bacillus_cereus_Rock1-15)	65.254
	id_3689007(Bacillus_cereus_172560W)	65.254
	id_262257(Bacillus_cereus_B4264)	65.254
	id_3716967(Bacillus_cereus_m1550)	65.254
	id_3832812(Bacillus_pseudomycoides_DSM_12442)	65.217
	id_3826477(Bacillus_mycoides_Rock1-4)	65.217
	id_3820835(Bacillus_mycoides_DSM_2048)	65.217
	id_867411(Bacillus_weihenstephanensis_KBAB4)	64.567
	id_3700374(Bacillus_cereus_AH621)	64.567
	id_3797393(Bacillus_cereus_AH603)	64.493
	id_3733501(Bacillus_cereus_BDRD-ST196)	64.493
	id_3750248(Bacillus_cereus_Rock1-3)	64.493
	id_3785348(Bacillus_cereus_Rock4-18)	64.493
	id_3803279(Bacillus_cereus_AH676)	64.407
	id_3761904(Bacillus_cereus_Rock3-28)	63.768
	id_2255256(Bacillus_thuringiensis_serovar_israelensis_ATCC_35646)	60
	id_399223(Bacillus_cereus_G9842)	60
	id_3864383(Bacillus_thuringiensis_IBL_4222)	60
	id_3857725(Bacillus_thuringiensis_IBL_200)	60
	id_3809013(Bacillus_cereus_AH1271)	60
	id_3756027(Bacillus_cereus_Rock1-15)	60
	id_3706034(Bacillus_cereus_R309803)	45
FosB-B2
PDB_5F6Q_(Bacillus)	id_2883476(Bacillus_anthracis_str._Tsiankovskii-I)	100
	id_3862243(Bacillus_thuringiensis_IBL_200)	98.561
	id_3686692(Bacillus_cereus_BGSC_6E1)	85.507
	id_2256422(Bacillus_thuringiensis_serovar_israelensis_ATCC_35646)	85.507
	id_3863529(Bacillus_thuringiensis_IBL_4222)	85.507
	id_3800779(Bacillus_cereus_AH603)	83.333
	id_5560526(Bacillus_megaterium_DSM_319)	68.116
	id_669194(Geobacillus_thermodenitrificans_NG80-2)	69.343
	id_616284(Bacillus_velezensis_FZB42)	69.565
	id_4458054(Lysinibacillus_fusiformis_ZC1)	64.964
	id_4612343(Bacillus_subtilis_subsp._subtilis_str._NCIB_3610)	66.423
	id_3185273(Geobacillus_sp._G11MC16)	69.466
	id_1211204(Lysinibacillus_sphaericus_C3-41)	64.964
	id_5801623(Bacillus_subtilis_subsp._spizizenii_ATCC_6633)	65.693
	id_4340293(Bacillus_cellulosilyticus_DSM_2522)	63.768
	id_4496556(Geobacillus_thermoglucosidasius_C56-YS93)	67.717
	id_3980233(Geobacillus_sp._Y4.1MC1)	67.717
	id_14011(Bacillus_halodurans_C-125)	67.153
	id_2428246(Bacillus_sp._NRRL_B-14911)	63.504
	id_2652071(Bacillus_sp._B14905)	63.78
FosB-S
PDB_5F6Q_(Bacillus)	id_4236510(Staphylococcus_aureus_subsp._aureus_MR1)	100
	id_1227851(Staphylococcus_aureus_subsp._aureus_USA300_TCH1516)	100
	id_6917511(Staphylococcus_aureus_subsp._aureus_ATCC_BAA-39)	100
	id_5692099(Staphylococcus_aureus_subsp._aureus_ED98)	100
	id_4441909(Staphylococcus_aureus_A8819)	100
	id_4439152(Staphylococcus_aureus_A8796)	100
	id_4435655(Staphylococcus_aureus_A9754)	100
	id_4216891(Staphylococcus_aureus_A8117)	100
	id_4204338(Staphylococcus_aureus_A10102)	100
	id_4200134(Staphylococcus_aureus_A9765)	100
	id_6854580(Staphylococcus_aureus_subsp._aureus_TCH130)	99.27
	id_6777132(Staphylococcus_aureus_subsp._aureus_TCH130)	99.27
	id_6804308(Staphylococcus_aureus_subsp._aureus_TCH60)	99.27
	id_4761385(Staphylococcus_aureus_subsp._aureus_WBG10049)	99.27
	id_6896364(Staphylococcus_aureus_subsp._aureus_MN8)	99.27
	id_6890411(Staphylococcus_aureus_subsp._aureus_MN8)	99.27
	id_4889515(Staphylococcus_aureus_subsp._aureus_EMRSA16)	99.27
	id_4839716(Staphylococcus_aureus_subsp._aureus_M809)	99.27
	id_4816501(Staphylococcus_aureus_subsp._aureus_58-424)	99.27
	id_4813682(Staphylococcus_aureus_subsp._aureus_M1015)	99.27
	id_4783054(Staphylococcus_aureus_subsp._aureus_A017934/97)	99.27
	id_4770818(Staphylococcus_aureus_subsp._aureus_C160)	99.27
	id_4766544(Staphylococcus_aureus_subsp._aureus_Btn1260)	99.27
	id_4765114(Staphylococcus_aureus_subsp._aureus_WW2703/97)	99.27
	id_4758822(Staphylococcus_aureus_subsp._aureus_M899)	99.27
	id_4753399(Staphylococcus_aureus_subsp._aureus_C427)	99.27
	id_4750825(Staphylococcus_aureus_subsp._aureus_C101)	99.27
	id_1431780(Staphylococcus_saprophyticus_subsp._saprophyticus_ATCC_15305)	69.343
	id_6845244(Staphylococcus_caprae_M23864:W1)	64.964
	id_6781642(Staphylococcus_caprae_M23864:W1)	64.964
	id_354143(Staphylococcus_haemolyticus_JCSC1435)	67.153
	id_4163173(Enterococcus_faecium_E1679)	67.153
	id_6843799(Staphylococcus_epidermidis_BCM-HMP0060)	64.234
	id_6785007(Staphylococcus_epidermidis_BCM-HMP0060)	64.234
	id_291848(Staphylococcus_epidermidis_RP62A)	62.774
	id_5777215(Staphylococcus_lugdunensis_HKU09-01)	62.774
	id_4316310(Staphylococcus_epidermidis_SK135)	62.044
	id_3518353(Staphylococcus_capitis_SK14)	62.044
	id_6847500(Staphylococcus_epidermidis_W23144)	66.279
	id_6780166(Staphylococcus_epidermidis_W23144)	66.279

## Sheet: S5
Table S5.The energy results of molecular docking and dynamics of three FosB with fosfomycin(Fos) in detail.
Type	Docking	Dynamics
		PBTOT	GBTOT	ELE	VDW	INT	GAS	PBSUR	PBCAL	PBSOL	PBELE	GBSUR	GB	GBSOL	GBELE
FosB-b1_Fos	-2.61	-6.78	-3.56	9.27	-4.67	0	4.6	-1.24	-10.14	-11.38	-0.87	-1.24	-6.92	-8.17	2.35
FosB-b2_Fos	-3	-1.43	-0.38	-1.63	-1.35	0	-2.98	-0.39	1.93	1.55	0.3	-0.39	2.99	2.6	1.36
FosB-s_Fos	-3.12	-7.331	-6.352	-18.109	-7.892	0	-26.001	-1.287	19.957	18.67	1.848	-1.287	20.937	19.649	2.828
PBTOT/GBTOT	final estimated binding free energy calculated from the terms above
ELE	electrostatic energy as calculated by the MM force field
VDW	van der Waals contribution from MM
INT	internal energy arising from bond, angle, and dihedral terms in the MM force field
GAS	total gas phase energy (sum of ELE, VDW, and INT)
PBSUR/GBSUR	non-polar contribution to the solvation free energy calculated by an empirical
PBCAL/GB	the electrostatic contribution to the solvation free energy calculated by PB or GB, respectively
PBSOL/GBSOL	sum of non-polar and polar contributions to solvation
PBELE/GBELE	sum of the electrostatic solvation free energy and MM electrostatic energy

## Sheet: S6
Table S6. MICs and MBCs (μg•mL-1) of FosB in detail.
	FosB-b1	FosB-b2	FosB-s
MIC	96	80	128
MBC	112	96	144

## Sheet: S7
Table S7.The Abundance of fosb genes in Korean(KOR) populations in detail.
KOR_pop_ID	fosb_Abundance
K.ERR247139	0
K.ERR247140	0
K.ERR247141	0
K.ERR247142	0
K.ERR247143	0
K.ERR247144	0
K.ERR247145	0
K.ERR247146	0
K.ERR247147	0
K.ERR247148	0
K.ERR247149	2.66e-06
K.ERR247150	0
K.ERR247153	0
K.ERR247154	0
K.ERR247155	0
K.ERR247156	0
K.ERR247157	0
K.ERR247158	0
K.ERR247159	0
K.ERR247160	0
K.ERR247161	0
K.ERR247162	0
K.ERR247163	0
K.ERR247164	0
K.ERR247165	0
K.ERR247166	0
K.ERR247167	0
K.ERR247168	0
K.ERR247169	0
K.ERR247170	0
K.ERR247171	0
K.ERR247172	0
K.ERR247173	0
K.ERR247174	0
K.ERR247175	0
